# Supplementary material for: Gait changes in a line of mice artificially selected for longer limbs
Source: PeerJ. 2017 Feb 22;5:e3008. doi: 10.7717/peerj.3008 (PMC5324776; doi:10.7717/peerj.3008)
Supplement: Data S1 [file peerj-05-3008-s001.xlsx]

## Sheet: Gait and Morphometric Data
Spec	Line	Sex	Speed	Limb type	Age (days)	BM @ tread	BM @ scan	Swing (ms)	Stance (ms)	Stride (ms)	Stride length (mm)	# Steps	Stride Frequency (1/s)	R Hindpaw Touch-Down	L Forepaw TD	L Hindpaw TD	Scapula (mm)	Humerus (mm)	Ulna (mm)	CarpoMC (mm)	PP3 (mm)	Femur (mm)	Tibia (mm)	Tarso-MT (mm)	Foot PP3 (mm)	Forelimb (mm)	Hindlimb (mm)
A1F03	Line 1	F	20 m/min	Fore	193	36.08	42.18	77.2	150.8	228	75.924	26	4.38596	0.632436	0.518628	0.142614	13.9894	14.674	17.4522	4.58661	2.1232	18.6264	21.7383	9.93315	3.3662	52.8253	53.6641
A1F04	Line 1	F	20 m/min	Fore	200	38.14	36.66	88.75	140.625	229.375	76.3819	16	4.35967	0.677691	0.489731	0.185853	13.3624	13.747	17.1749	4.61098	2.16479	17.6689	20.962	9.44236	3.24482	51.06	51.3181
A1M11	Line 1	M	20 m/min	Fore	200	44.94	43.7	95	129.167	224.167	74.6475	12	4.46097	0.633259	0.522632	0.162017	13.2376	13.0322	17.0113	4.37263	2.19437	17.7733	20.5891	9.95313	3.02426	49.8481	51.3398
A1M13	Line 1	M	20 m/min	Fore	197	42.12		85.5556	118.889	204.444	68.08	9	4.8913	0.654563	0.49359	0.148471
C1F03	Line 1	F	20 m/min	Fore	193	38.19	43.42	82.1053	138.947	221.053	73.6105	20	4.52381	0.677252	0.539121	0.156312	13.1531	13.5807	16.509	4.38503	2.04746	17.2547	20.4681	10.7104	3.0052	49.6753	51.4384
C1F05	Line 1	F	20 m/min	Fore	209	32.83	35.35	87.619	110	197.619	65.8071	22	5.06024	0.609748	0.496344	0.21723	12.3022	13.0582	15.7932	4.14831	1.91436	17.171	20.1032	10.4641	3.24705	47.2162	50.9853
C1M07	Line 1	M	20 m/min	Fore	209	38.41	40.79	92	130	222	73.926	27	4.5045	0.563954	0.516581	0.108729	13.1708	12.6738	16.488	4.15643	2.00233	17.1785	19.8343	9.7202	3.25557	48.4913	49.9886
C1M15	Line 1	M	20 m/min	Fore	199	42.39	49.67	101.786	131.071	232.857	77.5414	29	4.29448	0.611402	0.512584	0.134928	13.3449	13.0311	16.3511	4.30239	2.0615	17.5477	19.8152	9.87279	3.09166	49.091	50.3273
E1F02	Line 1	F	20 m/min	Fore	202	59.15	63.28	86.6667	126.667	213.333	71.04	21	4.6875	0.655946	0.473607	0.127674	14.0522	14.3405	17.6888	4.75574	2.26374	21.301	25.9116	12.1751	4.18162	53.101	63.5693
E1F04	Line 1	F	20 m/min	Fore	191	48.58	51.6	85	139.643	224.643	74.8061	28	4.45151	0.600858	0.479504	0.0940406	13.7717	13.7383	16.9561	4.70592	2.24415	20.3133	23.8806	11.7486	3.73354	51.4162	59.6761
E1M06	Line 1	M	20 m/min	Fore	202	54.03	53.68	72	134	206	68.598	5	4.85437	0.7302	0.529551	0.132378	15.2977	14.1183	18.6021	4.61475	2.26462	19.5448	23.0987	10.8189	3.50457	54.8974	56.9671
E1M08	Line 1	M	20 m/min	Fore	195	47.65	47.54	82.6471	130.588	213.235	71.0074	36	4.68966	0.577178	0.506352	0.0921252	14.331	13.3847	17.0504	4.3809	2.14834	18.7167	20.9983	11.342	3.2454	51.2954	54.3024
F1F03	Line 1	F	20 m/min	Fore	207	43.64	42.14	92.5926	145.185	237.778	79.18	29	4.20561	0.635892	0.470495	0.137104	13.5401	13.8251	16.9176	4.36309	2.13445	18.0759	21.6196	10.7597	3.22148	50.7804	53.6767
F1F09	Line 1	F	20 m/min	Fore	195	44.75	46.57	79.1667	112.5	191.667	63.825	12	5.21739	0.660434	0.541122	0.19721	13.2592	13.3712	16.365	4.30322	2.05908	18.4852	21.4053	10.3682	3.13865	49.3577	53.3973
F1M11	Line 1	M	20 m/min	Fore	190	41.23	42.63	80.8333	113.333	194.167	64.6575	13	5.15021	0.666699	0.5687	0.145938	14.3145	13.7824	17.2982	4.40429	2.21324	18.1083	21.1244	10.6158	3.33231	52.0126	53.1808
F1M13	Line 1	M	20 m/min	Fore	206	43.38	44.57	89.1667	122.292	211.458	70.4156	50	4.72906	0.625096	0.541073	0.120467	15.1024	13.5391	16.9745	4.5686	2.18066	18.2266	20.8344	10.2792	3.37334	52.3652	52.7136
K1F01	Line 1	F	20 m/min	Fore	203	35.2	38.31	81.3333	133.333	214.667	71.484	16	4.65839	0.63587	0.507667	0.117961	13.8427	13.7148	16.9943	4.24548	2.2023	18.5596	20.9863	9.70965	3.26036	50.9996	52.5159
K1F05	Line 1	F	20 m/min	Fore	195	48.65	53.57	102	120	222	73.926	5	4.5045	0.53755	0.490777	0.118439	14.225	14.4029	17.6497	4.4883	2.10085	18.2279	21.5315	10.374	3.26635	52.8668	53.3998
K1M07	Line 1	M	20 m/min	Fore	190	46.5	43.67	91.5909	127.727	219.318	73.033	45	4.55959	0.610487	0.57189	0.121281	13.8203	13.7991	17.392	4.35412	2.11549	18.6968	20.4926	11.201	3.51527	51.4811	53.9057
K1M12	Line 1	M	20 m/min	Fore	206	45.65	47.64	86.5217	110.87	197.391	65.7313	24	5.06608	0.649622	0.508158	0.134235	14.2034	13.5466	17.2087	4.50223	2.1794	20.8487	23.4505	12.2956	3.77053	51.6404	60.3654
L1F04	Line 1	F	20 m/min	Fore	205	41.83	42.68	107.857	141.429	249.286	83.0121	14	4.01146	0.610366	0.497735	0.0996858	13.5501	13.3809	16.7038	4.53668	2.13949	18.4592	20.4628	10.5159	3.29001	50.311	52.728
L1M11	Line 1	M	20 m/min	Fore	205	48.74	52.51	110.962	125.769	236.731	78.8313	54	4.22421	0.596992	0.530014	0.107505	14.5966	13.826	16.762	4.33148	2.16936	17.738	20.9382	10.6741	3.26697	51.6854	52.6173
DCF01	Line C	F	20 m/min	Fore	198	31.64	32.22	75.2941	113.529	188.824	62.8782	18	5.29595	0.5702	0.488879	0.0894032	12.563	12.0099	15.284	3.97303	2.15072	16.7894	18.8212	10.0497	3.1168	45.9807	48.7771
DCF03	Line C	F	20 m/min	Fore	181	39.31	43.41	70.5882	120	190.588	63.4659	18	5.24691	0.665291	0.5113	0.156647	13.0032	12.2048	15.415	4.15446	2.06851	17.0611	19.1925	9.98757	3.11012	46.846	49.3512
DCM04	Line C	M	20 m/min	Fore	196	53.43	55.05	73.5714	116.786	190.357	63.3889	28	5.25328	0.659158	0.482351	0.165959	12.9621	12.2749	15.446	4.3884	2.0421	16.9852	18.4702	9.12543	3.10169	47.1135	47.6826
DCM05	Line C	M	20 m/min	Fore	188	44.67	45.86	76.25	122.5	198.75	66.1837	16	5.03145	0.686863	0.446105	0.19929	13.5331	12.4912	15.5579	4.37371	2.30316	17.3462	17.7605	9.29857	3.11052	48.259	47.5157
HCFMA	Line C	F	20 m/min	Fore	192	46.31	58.91	96.25	151.25	247.5	82.4175	8	4.0404	0.681522	0.476408	0.181495	12.9849	12.1712	15.535	4.34073	2.02625	19.3439	21.5034	10.525	3.42714	47.0581	54.7995
HCFUN	Line C	F	20 m/min	Fore	196	44.83	49.73	83.5135	122.432	205.946	68.58	40	4.85564	0.650797	0.493769	0.133941	12.7443	12.3635	15.5849	4.19776	1.99375	17.3485	19.2053	9.6813	2.98145	46.8843	49.2165
HCM04	Line C	M	20 m/min	Fore	187	50.66	51.44	80.4762	128.095	208.571	69.4543	24	4.79452	0.655545	0.551341	0.206485	13.158	12.3854	16.1755	4.40973	2.12166	18.0779	18.7028	9.6399	2.9946	48.2503	49.4152
HCM06	Line C	M	20 m/min	Fore	196	42.79	43.59	77.7778	125.556	203.333	67.71	9	4.91803	0.709811	0.546891	0.210318	12.9125	12.2794	15.4229	4.14854	1.99307	19.117	20.8223	11.0084	3.29704	46.7563	54.2448
LCF02	Line C	F	20 m/min	Fore	181	32.15	33.82	85	118	203	67.599	10	4.92611	0.634695	0.586959	0.133276	12.9025	12.2054	14.9427	3.93077	1.99558	16.5636	18.6456	9.34467	2.82787	45.9769	47.3818
LCF03	Line C	F	20 m/min	Fore	193	41.25	43.4	105	103.75	208.75	69.5137	42	4.79042	0.519219	0.54272	0.0815283	12.5116	11.7019	15.3865	4.13977	2.03043	16.6523	18.7842	9.98881	3.09233	45.7703	48.5177
LCM04	Line C	M	20 m/min	Fore	190	47.23	51.37	86	106	192	63.936	10	5.20833	0.614231	0.481094	0.140393	13.0711	12.2296	15.8682	4.09866	1.98593	17.0299	18.6484	9.67484	3.10202	47.2535	48.4552
LCM06	Line C	M	20 m/min	Fore	193	50.28	55.7	109.375	129.688	239.062	79.6078	32	4.18301	0.561392	0.481946	0.0802065	12.9326	12.4336	15.6747	4.50539	2.03825	16.9324	18.9206	9.65835	3.1012	47.5846	48.6126
MCF01	Line C	F	20 m/min	Fore	183	36.38	35.41	73.3333	116	189.333	63.048	15	5.28169	0.67725	0.481599	0.183617	12.5391	12.1001	14.9737	4.22944	2.06716	16.4859	18.1703	9.14107	3.07871	45.9095	46.876
MCF03	Line C	F	20 m/min	Fore	176	41.96	39.95	72	110.5	182.5	60.7725	63	5.47945	0.671101	0.492932	0.178545	12.8721	12.3377	15.6384	4.2547	2.05556	17.214	18.598	9.73211	2.99596	47.1584	48.5401
MCM05	Line C	M	20 m/min	Fore	191	49.42	50.8	80.8108	115.946	196.757	65.52	41	5.08242	0.623559	0.497481	0.11099	12.9683	12.3728	15.7434	4.49782	2.19757	17.7943	18.6417	9.62817	3.12627	47.7798	49.1904
MCM06	Line C	M	20 m/min	Fore	192	43.75	47.54	91.1111	113.333	204.444	68.08	19	4.8913	0.547566	0.599824	0.141034	14.3442	13.0161	15.0729	4.39811	2.12922	17.1843	17.9028	9.69867	3.03805	48.9605	47.8238
NCF02	Line C	F	20 m/min	Fore	182	31.98	35.58	65.7143	125.714	191.429	63.7457	8	5.22388	0.597423	0.415043	0.122769	12.5368	11.7139	14.675	4.46193	2.06291	15.7306	18.4705	9.89707	2.97042	45.4506	47.0686
NCF03	Line C	F	20 m/min	Fore	176	36.76	35.62	73.3333	116.667	190	63.27	12	5.26316	0.705729	0.650397	0.24882	12.6295	11.8747	14.7824	4.23521	1.93307	17.1974	18.1259	9.15717	2.84471	45.4548	47.3252
NCM04	Line C	M	20 m/min	Fore	181	43.79	48.28	85.6	122.8	208.4	69.3972	26	4.79846	0.659429	0.497827	0.157585	12.9748	11.5422	14.9796	4.23136	2.24097	16.0186	17.8315	9.51096	3.00481	45.9689	46.3658
PCF01	Line C	F	20 m/min	Fore	190	44.21	47.86	70.4762	122.381	192.857	64.2214	43	5.18519	0.658611	0.521313	0.177853	13.08	12.1629	15.5211	4.28999	2.07649	17.3779	19.0593	10.0523	3.20329	47.1304	49.6928
PCF02	Line C	F	20 m/min	Fore	183	35.41	34.35	95	111	206	68.598	12	4.85437	0.543709	0.493786	0.0876906	12.624	11.6941	15.0493	4.19116	1.91638	17.0394	18.5056	9.37239	2.96591	45.475	47.8833
PCM04	Line C	M	20 m/min	Fore	177	39.71	40.6	102.5	122.5	225	74.925	4	4.44444	0.606061	0.476326	0.121212	13.2267	12.1188	15.2671	4.25687	1.98241	17.0534	17.8687	8.95427	2.87823	46.8519	46.7546
PCM06	Line C	M	20 m/min	Fore	189	42.27	44.29	62	120	182	60.606	11	5.49451	0.67527	0.5213	0.250491	13.298	12.1346	15.3568	4.20171	1.93247	17.1543	18.606	9.89899	3.0811	46.9236	48.7404
A1F03	Line 1	F	15 m/min	Fore	193	36.08	42.18	87.5	196.25	283.75	70.9375	8	3.52423
A1F04	Line 1	F	15 m/min	Fore	200	38.14	36.66	87.6471	183.529	271.176	67.7941	17	3.68764
A1M11	Line 1	M	15 m/min	Fore	200	44.94	43.7	110	176.667	286.667	71.6667	6	3.48837
A1M13	Line 1	M	15 m/min	Fore	197	42.12		125	176.667	301.667	75.4167	6	3.31492
C1F03	Line 1	F	15 m/min	Fore	193	38.19	43.42	108.889	157.222	266.111	66.5278	19	3.75783
C1F05	Line 1	F	15 m/min	Fore	209	32.83	35.35	96	154	250	62.5	5	4
C1M07	Line 1	M	15 m/min	Fore	209	38.41	40.79	83	155	238	59.5	10	4.20168
C1M15	Line 1	M	15 m/min	Fore	199	42.39	49.67	113.75	180	293.75	73.4375	8	3.40426
E1F02	Line 1	F	15 m/min	Fore	202	59.15	63.28	85.7143	167.143	252.857	63.2143	7	3.9548
E1F04	Line 1	F	15 m/min	Fore	191	48.58	51.6	118.333	163.333	281.667	70.4167	6	3.5503
E1M06	Line 1	M	15 m/min	Fore	202	54.03	53.68	79.4444	153.889	233.333	58.3333	19	4.28571
E1M08	Line 1	M	15 m/min	Fore	195	47.65	47.54	98.75	191.25	290	72.5	8	3.44828
F1F03	Line 1	F	15 m/min	Fore	207	43.64	42.14	93.3333	153.333	246.667	61.6667	6	4.05405
F1F09	Line 1	F	15 m/min	Fore	195	44.75	46.57	73.3333	143.333	216.667	54.1667	9	4.61538
F1M11	Line 1	M	15 m/min	Fore	190	41.23	42.63	84.1667	142.5	226.667	56.6667	13	4.41176
F1M13	Line 1	M	15 m/min	Fore	206	43.38	44.57	89.6774	163.871	253.548	63.3871	32	3.94402
K1F01	Line 1	F	15 m/min	Fore	203	35.2	38.31	80	151.429	231.429	57.8571	7	4.32099
K1F05	Line 1	F	15 m/min	Fore	195	48.65	53.57	111.429	147.143	258.571	64.6429	8	3.8674
K1M07	Line 1	M	15 m/min	Fore	190	46.5	43.67	97.8571	150.714	248.571	62.1429	29	4.02299
K1M12	Line 1	M	15 m/min	Fore	206	45.65	47.64	85.8333	142.5	228.333	57.0833	13	4.37956
L1F04	Line 1	F	15 m/min	Fore	205	41.83	42.68	112.5	161.25	273.75	68.4375	8	3.65297
L1M11	Line 1	M	15 m/min	Fore	205	48.74	52.51	130.714	192.857	323.571	80.8929	14	3.09051
DCF01	Line C	F	15 m/min	Fore	198	31.64	32.22	101.538	139.231	240.769	60.1923	14	4.15335
DCF03	Line C	F	15 m/min	Fore	181	39.31	43.41	88.8235	147.647	236.471	59.1176	17	4.22886
DCM04	Line C	M	15 m/min	Fore	196	53.43	55.05	82.8571	147.857	230.714	57.6786	15	4.33437
DCM05	Line C	M	15 m/min	Fore	188	44.67	45.86	102.727	136.364	239.091	59.7727	12	4.18251
HCFMA	Line C	F	15 m/min	Fore	192	46.31	58.91	94.2857	154.286	248.571	62.1429	8	4.02299
HCFUN	Line C	F	15 m/min	Fore	196	44.83	49.73	107.241	151.724	258.966	64.7414	30	3.86152
HCM04	Line C	M	15 m/min	Fore	187	50.66	51.44	82.3529	145.294	227.647	56.9118	18	4.39276
HCM06	Line C	M	15 m/min	Fore	196	42.79	43.59	88	152.667	240.667	60.1667	16	4.15512
LCF02	Line C	F	15 m/min	Fore	181	32.15	33.82	102.667	164.667	267.333	66.8333	15	3.74065
LCF03	Line C	F	15 m/min	Fore	193	41.25	43.4	85	153.571	238.571	59.6429	15	4.19162
LCM04	Line C	M	15 m/min	Fore	190	47.23	51.37	97.2727	164.545	261.818	65.4545	11	3.81944
LCM06	Line C	M	15 m/min	Fore	193	50.28	55.7	115.714	157.143	272.857	68.2143	14	3.66492
MCF01	Line C	F	15 m/min	Fore	183	36.38	35.41	96.25	162.5	258.75	64.6875	8	3.86473
MCF03	Line C	F	15 m/min	Fore	176	41.96	39.95	89.4118	148.235	237.647	59.4118	18	4.20792
MCM05	Line C	M	15 m/min	Fore	191	49.42	50.8	109.091	142.727	251.818	62.9545	11	3.97112
MCM06	Line C	M	15 m/min	Fore	192	43.75	47.54	81	142	223	55.75	21	4.4843
NCF02	Line C	F	15 m/min	Fore	182	31.98	35.58	83.0769	137.308	220.385	55.0962	27	4.53752
NCF03	Line C	F	15 m/min	Fore	176	36.76	35.62	82.2222	144.444	226.667	56.6667	19	4.41176
NCM04	Line C	M	15 m/min	Fore	181	43.79	48.28	118.889	123.333	242.222	60.5556	9	4.12844
PCF01	Line C	F	15 m/min	Fore	190	44.21	47.86	84.4444	141.111	225.556	56.3889	9	4.4335
PCF02	Line C	F	15 m/min	Fore	183	35.41	34.35	101.429	168.571	270	67.5	14	3.7037
PCM04	Line C	M	15 m/min	Fore	177	39.71	40.6	84.4444	127.778	212.222	53.0556	9	4.71204
PCM06	Line C	M	15 m/min	Fore	189	42.27	44.29	80.7692	148.462	229.231	57.3077	14	4.36242
A1F03	Line 1	F	20 m/min	Hind	193	36.08	42.18	85.9259	143.704	229.63	76.4667	27	4.35484
A1F04	Line 1	F	20 m/min	Hind	200	38.14	36.66	84.375	144.375	228.75	76.1737	16	4.37158
A1M11	Line 1	M	20 m/min	Hind	200	44.94	43.7	78.8889	137.778	216.667	72.15	10	4.61538
A1M13	Line 1	M	20 m/min	Hind	197	42.12		60	143.75	203.75	67.8487	8	4.90798
C1F03	Line 1	F	20 m/min	Hind	193	38.19	43.42	82.2222	139.444	221.667	73.815	19	4.51128
C1F05	Line 1	F	20 m/min	Hind	209	32.83	35.35	130.556	80	210.556	70.115	20	4.74934
C1M07	Line 1	M	20 m/min	Hind	209	38.41	40.79	77.4074	144.815	222.222	74	27	4.5
C1M15	Line 1	M	20 m/min	Hind	199	42.39	49.67	80	153.077	233.077	77.6146	29	4.29043
E1F02	Line 1	F	20 m/min	Hind	202	59.15	63.28	66.4706	148.235	214.706	71.4971	19	4.65753
E1F04	Line 1	F	20 m/min	Hind	191	48.58	51.6	67.4074	157.037	224.444	74.74	28	4.45545
E1M06	Line 1	M	20 m/min	Hind	202	54.03	53.68	63.3333	136.667	200	66.6	3	5
E1M08	Line 1	M	20 m/min	Hind	195	47.65	47.54	74.8571	142.571	217.429	72.4037	36	4.59921
F1F03	Line 1	F	20 m/min	Hind	207	43.64	42.14	86.2069	150.69	236.897	78.8866	29	4.22125
F1F09	Line 1	F	20 m/min	Hind	195	44.75	46.57	59.1667	130.833	190	63.27	12	5.26316
F1M11	Line 1	M	20 m/min	Hind	190	41.23	42.63	66.6667	140	206.667	68.82	10	4.83871
F1M13	Line 1	M	20 m/min	Hind	206	43.38	44.57	68.3721	137.674	206.047	68.6135	47	4.85327
K1F01	Line 1	F	20 m/min	Hind	203	35.2	38.31	87.7778	132.778	220.556	73.445	18	4.53401
K1F05	Line 1	F	20 m/min	Hind	195	48.65	53.57	71.6667	141.667	213.333	71.04	6	4.6875
K1M07	Line 1	M	20 m/min	Hind	190	46.5	43.67	71.1628	151.86	223.023	74.2667	45	4.48384
K1M12	Line 1	M	20 m/min	Hind	206	45.65	47.64	62.6316	136.316	198.947	66.2495	20	5.02646
L1F04	Line 1	F	20 m/min	Hind	205	41.83	42.68	87.8571	154.286	242.143	80.6336	15	4.12979
L1M11	Line 1	M	20 m/min	Hind	205	48.74	52.51	76.9231	161.154	238.077	79.2796	54	4.20032
DCF01	Line C	F	20 m/min	Hind	198	31.64	32.22	102.632	86.8421	189.474	63.0947	20	5.27778
DCF03	Line C	F	20 m/min	Hind	181	39.31	43.41	61.1111	126.667	187.778	62.53	19	5.32544
DCM04	Line C	M	20 m/min	Hind	196	53.43	55.05	102.222	88.1481	190.37	63.3933	27	5.25292
DCM05	Line C	M	20 m/min	Hind	188	44.67	45.86	76.6667	125.833	202.5	67.4325	13	4.93827
HCFMA	Line C	F	20 m/min	Hind	192	46.31	58.91	122.222	117.778	240	79.92	9	4.16667
HCFUN	Line C	F	20 m/min	Hind	196	44.83	49.73	72.4324	131.892	204.324	68.04	39	4.89418
HCM04	Line C	M	20 m/min	Hind	187	50.66	51.44	73.6364	139.545	213.182	70.9895	23	4.69083
HCM06	Line C	M	20 m/min	Hind	196	42.79	43.59	91.1111	111.111	202.222	67.34	9	4.94505
LCF02	Line C	F	20 m/min	Hind	181	32.15	33.82	90	138.75	228.75	76.1737	8	4.37158
LCF03	Line C	F	20 m/min	Hind	193	41.25	43.4	70.2564	133.333	203.59	67.7954	41	4.91184
LCM04	Line C	M	20 m/min	Hind	190	47.23	51.37	76	119	195	64.935	10	5.12821
LCM06	Line C	M	20 m/min	Hind	193	50.28	55.7	92.8571	149.286	242.143	80.6336	30	4.12979
MCF01	Line C	F	20 m/min	Hind	183	36.38	35.41	63.3333	128.333	191.667	63.825	13	5.21739
MCF03	Line C	F	20 m/min	Hind	176	41.96	39.95	60.9677	124.355	185.323	61.7124	63	5.396
MCM05	Line C	M	20 m/min	Hind	191	49.42	50.8	62.8205	135.641	198.462	66.0877	41	5.03876
MCM06	Line C	M	20 m/min	Hind	192	43.75	47.54	64.4444	141.111	205.556	68.45	19	4.86486
NCF02	Line C	F	20 m/min	Hind	182	31.98	35.58	64	111	175	58.275	10	5.71429
NCF03	Line C	F	20 m/min	Hind	176	36.76	35.62	65	127.5	192.5	64.1025	13	5.19481
NCM04	Line C	M	20 m/min	Hind	181	43.79	48.28	72.8	132.8	205.6	68.4648	26	4.86381
PCF01	Line C	F	20 m/min	Hind	190	44.21	47.86	65.8537	125.61	191.463	63.7573	42	5.22293
PCF02	Line C	F	20 m/min	Hind	183	35.41	34.35	114.286	99.2857	213.571	71.1193	14	4.68227
PCM04	Line C	M	20 m/min	Hind	177	39.71	40.6	92.5	135	227.5	75.7575	4	4.3956
PCM06	Line C	M	20 m/min	Hind	189	42.27	44.29	61.1111	123.333	184.444	61.42	10	5.42169
A1F03	Line 1	F	15 m/min	Hind	193	36.08	42.18	70	215.714	285.714	71.4286	7	3.5
A1F04	Line 1	F	15 m/min	Hind	200	38.14	36.66	85.625	188.75	274.375	68.5937	17	3.64465
A1M11	Line 1	M	15 m/min	Hind	200	44.94	43.7	95	180	275	68.75	4	3.63636
A1M13	Line 1	M	15 m/min	Hind	197	42.12		78.3333	215	293.333	73.3333	6	3.40909
C1F03	Line 1	F	15 m/min	Hind	193	38.19	43.42	80	185.882	265.882	66.4706	17	3.76106
C1F05	Line 1	F	15 m/min	Hind	209	32.83	35.35	148.571	102.857	251.429	62.8571	7	3.97727
C1M07	Line 1	M	15 m/min	Hind	209	38.41	40.79	82.8571	147.143	230	57.5	7	4.34783
C1M15	Line 1	M	15 m/min	Hind	199	42.39	49.67	91.1111	202.222	293.333	73.3333	9	3.40909
E1F02	Line 1	F	15 m/min	Hind	202	59.15	63.28	64.4444	188.889	253.333	63.3333	9	3.94737
E1F04	Line 1	F	15 m/min	Hind	191	48.58	51.6	72	200	272	68	5	3.67647
E1M06	Line 1	M	15 m/min	Hind	202	54.03	53.68	67.6471	177.059	244.706	61.1765	18	4.08654
E1M08	Line 1	M	15 m/min	Hind	195	47.65	47.54	80	206.25	286.25	71.5625	8	3.49345
F1F03	Line 1	F	15 m/min	Hind	207	43.64	42.14	74	170	244	61	5	4.09836
F1F09	Line 1	F	15 m/min	Hind	195	44.75	46.57	57.1429	150	207.143	51.7857	6	4.82759
F1M11	Line 1	M	15 m/min	Hind	190	41.23	42.63	57.2727	180	237.273	59.3182	12	4.21456
F1M13	Line 1	M	15 m/min	Hind	206	43.38	44.57	74.1935	183.548	257.742	64.4355	32	3.87985
K1F01	Line 1	F	15 m/min	Hind	203	35.2	38.31	70	165.714	235.714	58.9286	7	4.24242
K1F05	Line 1	F	15 m/min	Hind	195	48.65	53.57	72.8571	204.286	277.143	69.2857	7	3.60825
K1M07	Line 1	M	15 m/min	Hind	190	46.5	43.67	66.4	188.4	254.8	63.7	26	3.92465
K1M12	Line 1	M	15 m/min	Hind	206	45.65	47.64	73.0769	161.538	234.615	58.6538	14	4.2623
L1F04	Line 1	F	15 m/min	Hind	205	41.83	42.68	81.1111	191.111	272.222	68.0556	9	3.67347
L1M11	Line 1	M	15 m/min	Hind	205	48.74	52.51	108.667	206.667	315.333	78.8333	16	3.17125
DCF01	Line C	F	15 m/min	Hind	198	31.64	32.22	99.1667	135.833	235	58.75	12	4.25532
DCF03	Line C	F	15 m/min	Hind	181	39.31	43.41	65.5556	173.333	238.889	59.7222	19	4.18605
DCM04	Line C	M	15 m/min	Hind	196	53.43	55.05	81.3333	148	229.333	57.3333	16	4.36047
DCM05	Line C	M	15 m/min	Hind	188	44.67	45.86	60.8333	177.5	238.333	59.5833	12	4.1958
HCFMA	Line C	F	15 m/min	Hind	192	46.31	58.91	70	171.429	241.429	60.3571	8	4.14201
HCFUN	Line C	F	15 m/min	Hind	196	44.83	49.73	74.6667	176.333	251	62.75	31	3.98406
HCM04	Line C	M	15 m/min	Hind	187	50.66	51.44	75.625	161.25	236.875	59.2188	17	4.22164
HCM06	Line C	M	15 m/min	Hind	196	42.79	43.59	80	168.571	248.571	62.1429	15	4.02299
LCF02	Line C	F	15 m/min	Hind	181	32.15	33.82	100.667	169.333	270	67.5	15	3.7037
LCF03	Line C	F	15 m/min	Hind	193	41.25	43.4	80.5882	170.588	251.176	62.7941	17	3.98126
LCM04	Line C	M	15 m/min	Hind	190	47.23	51.37	84.4444	173.333	257.778	64.4444	10	3.87931
LCM06	Line C	M	15 m/min	Hind	193	50.28	55.7	82.3077	187.692	270	67.5	13	3.7037
MCF01	Line C	F	15 m/min	Hind	183	36.38	35.41	85.5556	170	255.556	63.8889	9	3.91304
MCF03	Line C	F	15 m/min	Hind	176	41.96	39.95	66.1111	178.889	245	61.25	19	4.08163
MCM05	Line C	M	15 m/min	Hind	191	49.42	50.8	68.1818	174.545	242.727	60.6818	11	4.11985
MCM06	Line C	M	15 m/min	Hind	192	43.75	47.54	70.5	153	223.5	55.875	21	4.47427
NCF02	Line C	F	15 m/min	Hind	182	31.98	35.58	61.7391	165.217	226.957	56.7391	26	4.40613
NCF03	Line C	F	15 m/min	Hind	176	36.76	35.62	68.8235	168.235	237.059	59.2647	18	4.21836
NCM04	Line C	M	15 m/min	Hind	181	43.79	48.28	62.5	185	247.5	61.875	8	4.0404
PCF01	Line C	F	15 m/min	Hind	190	44.21	47.86	83.3333	146.667	230	57.5	7	4.34783
PCF02	Line C	F	15 m/min	Hind	183	35.41	34.35	133.571	145	278.571	69.6429	15	3.58974
PCM04	Line C	M	15 m/min	Hind	177	39.71	40.6	70	146.667	216.667	54.1667	7	4.61538
PCM06	Line C	M	15 m/min	Hind	189	42.27	44.29	62.3077	164.615	226.923	56.7308	15	4.40678

## Sheet: Excursion Angle Data
Specimen	Line	Protraction (deg)	Retraction (deg)	Excursion (deg)
ACF04	Ctrl	36.76	25.94	62.7
GCF02	Ctrl	50.915	26.1632	77.0782
GCF03	Ctrl	48.6292	23.7186	72.3478
LCF03	Ctrl	51.1778	23.2832	74.461
OCF02	Ctrl	42.2042	30.1755	72.3798
A1F01	LS	43.579	27.3906	70.9696
D1F04	LS	60.4213	32.59	93.0113
D1F05	LS	54.2667	13.03	67.2967
M1F03	LS	49.3907	20.8385	70.2293
N1F02	LS	55.114	31.3712	86.4852
